# Supplementary material for: Blocking IbmiR319a Impacts Plant Architecture and Reduces Drought Tolerance in Sweet Potato
Source: Genes (Basel). 2022 Feb 24;13(3):404. doi: 10.3390/genes13030404 (PMC8953241; doi:10.3390/genes13030404)
Supplement: Supplementary file 1 [file genes-13-00404-s001.zip]

Archive with 1 entries (1 files):
- genes-1578625-supplementary.pdf
